# Supplementary material for: Kinesin-1 coordinates cross-talk between microtubule and actin cytoskeletons during dendritic cell migration
Source: Sci Adv. 2025 Oct 17;11(42):eadx7672. doi: 10.1126/sciadv.adx7672 (PMC12533555; doi:10.1126/sciadv.adx7672)
Supplement: Supplementary file 2 — Movies S1 to S21 [file sciadv.adx7672_movies_s1_to_s21.zip]

Archive with 21 entries (21 files):
- adx7672_movie_s1.avi
- adx7672_movie_s2.avi
- adx7672_movie_s3.avi
- adx7672_movie_s4.avi
- adx7672_movie_s5.avi
- adx7672_movie_s6.avi
- adx7672_movie_s7.avi
- adx7672_movie_s8.avi
- adx7672_movie_s9.avi
- adx7672_movie_s10.avi
- adx7672_movie_s11.avi
- adx7672_movie_s12.avi
- adx7672_movie_s13.avi
- adx7672_movie_s14.avi
- adx7672_movie_s15.avi
- adx7672_movie_s16.avi
- adx7672_movie_s17.avi
- adx7672_movie_s18.avi
- adx7672_movie_s19.avi
- adx7672_movie_s20.avi
- adx7672_movie_s21.avi
